# Supplementary material for: A systematic review of the data, methods and environmental covariates used to map Aedes-borne arbovirus transmission risk
Source: BMC Infect Dis. 2023 Oct 20;23:708. doi: 10.1186/s12879-023-08717-8 (PMC10588093; doi:10.1186/s12879-023-08717-8)
Supplement: Supplementary file 1 — Supplementary Material 1 [file 12879_2023_8717_MOESM1_ESM.csv]

Additional file 1. Data extracted from the studies reviewed.
Author.s	Title	Year	WHO.region	Country	Specific.region.town.area	Disease	Data.source	Spatial.resolution	Spatial.scale	Temporal.resolution	Time.span	Model.type	Model.type2	Out.of.sample.validation	Evaluation.metric
Garske, T.Van Kerkhove, M. D.Yactayo, S.Ronveaux, O.Lewis, R. F.Staples, J. E.Perea, W.Ferguson, N. M.Yellow Fever Expert, Comm	Yellow Fever in Africa: Estimating the Burden of Disease and Impact of Mass Vaccination from Outbreak and Serological Data	2014	Africa	Africa		YF	Geolocation of disease occurrence	Province	Continental	Aggregated	1987-01-01~2011-12-31	Statistical fixed effect	GLM	No	AUC, BIC
Mao et al.	Mapping intra-urban transmission risk of dengue fever with big hourly cellphone data	2016	Western Pacific	China	Shenzhen city	Dengue	Geolocation of disease occurrence	Point/pixel	Sub-national	Aggregated	2013-02-01~2014-12-31	Machine learning	RF	Yes	AUC, ROC
Messina et al.	MAPPING GLOBAL SEASONAL SUITABILITY FOR ZIKA VIRUS TRANSMISSION	2016	Global	Global	-	Zika	Geolocation of disease occurrence	Point/pixel	Global	Aggregated	1951-01-01~2016-12-31	Machine learning	BRT	Yes	AUC
Perkins, T. A.Huber, J. H.Tran, Q. M.Oidtman, R. J.Walters, M. K.Siraj, A. S.Moore, S. M.	Burden is in the eye of the beholder: Sensitivity of yellow fever disease burden estimates to modeling assumptions	2021	Africa	Africa		YF	Aggregated case count, Geolocation of disease occurrence, Survey	Province	Continental	Aggregated	1980-01-01~2014-12-31	Machine learning	Mixed	Yes	Log likelihood
Shearer, F. M.Longbottom, J.Browne, A. J.Pigott, D. M.Brady, O. J.Kraemer, M. U. G.Marinho, F.Yactayo, S.Araujo, V. E. M. deNobrega, A. A. daFullman, N.Ray, S. E.Mosser, J. F.Stanaway, J. D.Lim, S. S.Reiner, R. C., Jr.Moyes, C. L.Hay, S. I.Golding, N.	Existing and potential infection risk zones of yellow fever worldwide: a modelling analysis	2018	Global	Global		YF	Geolocation of disease occurrence	Point/pixel	Global	Aggregated	1970-01-01~2016-12-31	Machine learning	BRT	Yes	ROC, R-squared
Akhtar et al.	A dynamic neural network model for predicting risk of Zika in real time	2019	Americas	Americas	-	Zika	Aggregated case count	Country	Continental	Weekly	2015-06-01~2016-12-31	Machine learning	Neural network	Yes	Accuracy, ROC
Servadio, J. L.Munoz-Zanzi, C.Convertino, M.	Environmental determinants predicting population vulnerability to high yellow fever incidence	2022	Americas	Brazil		YF	Aggregated case count	City/district	National	Aggregated	2000-01-01~2017-12-31	Statistical fixed effect	GLM	No	ROC
Soliman, M.Lyubchich, V.Gel, Y. R.	Ensemble forecasting of the Zika space-time spread with topological data analysis	2020	Americas	Brazil	Brazil	Zika	Aggregated case count	Province	National	Monthly	2017-01-01~2018-12-31	Machine learning	Mixed	Yes	Correlation coefficient, Mean absolute error (MAE), Root mean square error (RMSE)
Stephenson, C.Coker, E.Wisely, S.Liang, S.Dinglasan, R. R.Lednicky, J. A.	Imported Dengue Case Numbers and Local Climatic Patterns Are Associated with Dengue Virus Transmission in Florida USA	2022	Americas	USA	Florida state	Dengue	Aggregated case count	City/district	Sub-national	Yearly	2009-01-01~2019-12-31	Statistical fixed effect	GLM	Yes	AIC, Kappa statistic
O'Reilly, K. M.Hendrickx, E.Kharisma, D. D.Wilastonegoro, N. N.Carrington, L. B.Elyazar, I. R. F.Kucharski, A. J.Lowe, R.Flasche, S.Pigott, D. M.Reiner, R. C.Edmunds, W. J.Hay, S. I.Yakob, L.Shepard, D. S.Brady, O. J.	Estimating the burden of dengue and the impact of release of wMel Wolbachia-infected mosquitoes in Indonesia: a modelling study	2019	South-East Asia	Indonesia		Dengue	Aggregated case count, Geolocation of disease occurrence, Survey	Point/pixel	National	Aggregated	1960-01-01~2015-12-31	Machine learning	BRT	Yes	AUC
Benkimoun et al.	Dynamic mapping of dengue basic reproduction number	2021	Africa	Reunion Island	-	Dengue	Aggregated case count	City/district	National	Weekly	2018-01-01~2018-12-31	Mechanistic	Compartmental	No	Correlation coefficient
Yu, H. L.Lee, C. H.Chien, L. C.	A spatiotemporal dengue fever early warning model accounting for nonlinear associations with hydrological factors: a Bayesian maximum entropy approach	2016	Western Pacific	Taiwan	Tainan City, Kaohsiung City, and Pingtung County	Dengue	Aggregated case count	City/district	Sub-national	Weekly	1998-01-01~2012-12-31	Statistical mixed effect	DLNM	Yes	Correlation coefficient, Root mean square error (RMSE)
Gardner, L. M.Bota, A.Gangavarapu, K.Kraemer, M. U. G.Grubaugh, N. D.	Inferring the risk factors behind the geographical spread and transmission of Zika in the Americas	2018	Americas	Americas		Zika	Aggregated case count	Country	Continental	Monthly	2015-07-01~2016-12-31	Mechanistic	Others	No	ROC
Li et al.	Climate-driven variation in mosquito density predicts the spatiotemporal dynamics of dengue	2019	Western Pacific	China	-	Dengue	Aggregated case count	City/district	National	Biweekly	2005-01-01~2015-12-31	Mechanistic	Compartmental	Yes	Root mean square error (RMSE)
Jean, K.Hamlet, A.Benzler, J.Cibrelus, L.Gaythorpe, K. A. M.Sall, A.Ferguson, N. M.Garske, T.	Eliminating yellow fever epidemics in Africa: Vaccine demand forecast and impact modelling	2020	Africa	Africa		YF	Aggregated case count, Geolocation of disease occurrence, Survey	Province	Continental	Aggregated	1984-01-01~2013-12-31	Statistical fixed effect	GLM	Yes	AUC
Messina, J. P.Brady, O. J.Golding, N.Kraemer, M. U. G.Wint, G. R. W.Ray, S. E.Pigott, D. M.Shearer, F. M.Johnson, K.Earl, L.Marczak, L. B.Shirude, S.Davis Weaver, N.Gilbert, M.Velayudhan, R.Jones, P.Jaenisch, T.Scott, T. W.Reiner, R. C., Jr.Hay, S. I.	The current and future global distribution and population at risk of dengue	2019	Global	Global		Dengue	Geolocation of disease occurrence	Point/pixel	Global	Aggregated	1960-01-01~2015-12-31	Machine learning	BRT	Yes	AUC
Shafie, A.	Evaluation of the Spatial Risk Factors for High Incidence of Dengue Fever and Dengue Hemorrhagic Fever Using GIS Application	2011	Western Pacific	Malaysia	developed model for Georgetown, predicted in for Penang island	Dengue	Aggregated case count	Point/pixel	Sub-national	Aggregated	2000-01-01~2004-12-31	Statistical fixed effect	GLM	No	Accuracy, Contingency table
Anno et al.	Spatiotemporal dengue fever hotspots associated with climatic factors in Taiwan including outbreak predictions based on machine-learning	2019	Western Pacific	Taiwan	-	Dengue	Aggregated case count	Point/pixel	National	Aggregated	1998-01-01~2015-12-31	Machine learning	Neural network	Yes	Confusion matrix
Rotela, C.Fouque, F.Lamfri, M.Sabatier, P.Introini, V.Zaidenberg, M.Scavuzzo, C.	Space-time analysis of the dengue spreading dynamics in the 2004 Tartagal outbreak Northern Argentina	2007	Americas	Argentina	North - Tartagal	Dengue	Geolocation of disease occurrence	Interpolated	Sub-national	Aggregated	2004-01-01~2004-12-31	Machine learning	Other decision tree	No	Correlation coefficient
Yip, S.Him, N. C.Jamil, N. I.He, D. H.Sahu, S. K.	Spatio-temporal detection for dengue outbreaks in the Central Region of Malaysia using climatic drivers at mesoscale and synoptic scale	2022	Western Pacific	Malaysia	Central region (Nine Selangor districts and two federal territories, namely Kuala Lumpur and Putrajaya)	Dengue	Aggregated case count	City/district	Sub-national	Weekly	2013-01-01~2019-12-31	Statistical mixed effect	GLMM	Yes	Mean absolute error (MAE), Others (Others), Root mean square error (RMSE)
Teurlai, M.Menkes, C. E.Cavarero, V.Degallier, N.Descloux, E.Grangeon, J. P.Guillaumot, L.Libourel, T.Lucio, P. S.Mathieu-Daude, F.Mangeas, M.	Socio-economic and Climate Factors Associated with Dengue Fever Spatial Heterogeneity: A Worked Example in New Caledonia	2015	Western Pacific	New Caledonia	New Caledonia (33 communes)	Dengue	Aggregated case count	City/district	National	Yearly	1995-01-01~2012-09-30	Machine learning	SVM	Yes	Root mean square error (RMSE)
Sanchez-Hernandez, D.Aguirre-Salado, C. A.Sanchez-Diaz, G.Aguirre-Salado, A. I.Soubervielle-Montalvo, C.Reyes-Cardenas, O.Reyes-Hernandez, H.Santana-Juarez, M. V.	Modeling spatial pattern of dengue in North Central Mexico using survey data and logistic regression	2021	Americas	Mexico	Huasteca Potosina region	Dengue	Geolocation of disease occurrence	Point/pixel	Sub-national	Aggregated	2010-01-01~2014-12-31	Statistical fixed effect	GLM	No	AUC
Sharmin, S.Glass, K.Viennet, E.Harley, D.	Geostatistical mapping of the seasonal spread of under-reported dengue cases in Bangladesh	2018	South-East Asia	Bangladesh	Bangladesh	Dengue	Aggregated case count	City/district	National	Monthly	2000-01-01~2009-12-31	Statistical mixed effect	GLMM	No	DIC
Hamlet, A.Gaythorpe, K. A. M.Garske, T.Ferguson, N. M.	Seasonal and inter-annual drivers of yellow fever transmission in South America	2021	Americas	South America		YF	Geolocation of disease occurrence	Province	Continental	Monthly	2003-01-01~2016-12-31	Statistical mixed effect	GLMM	Yes	AIC, R-squared
Jacome, G.Vilela, P.Yoo, C.	Present and future incidence of dengue fever in Ecuador nationwide and coast region scale using species distribution modeling for climate variability's effect	2019	Americas	Ecuador		Dengue	Geolocation of disease occurrence	Point/pixel	National	Monthly	2013-01-01~2015-12-31	Machine learning	MAXENT	Yes	AUC
Rotejanaprasert, C.Ekapirat, N.Areechokchai, D.Maude, R. J.	Bayesian spatiotemporal modeling with sliding windows to correct reporting delays for real-time dengue surveillance in Thailand	2020	South-East Asia	Thailand	Bangkok	Dengue	Aggregated case count	City/district	Sub-national	Monthly	2010-01-01~2010-12-31	Statistical mixed effect	GLMM	No	Others (Others)
Solis-Navarro, M.Vargas-De-Leon, C.Guzman-Martinez, M.Corzo-Gomez, J.	A Bayesian Prediction Spatial Model for Confirmed Dengue Cases in the State of Chiapas Mexico	2022	Americas	Mexico	Chiapas	Dengue	Geolocation of disease occurrence	City/district	Sub-national	Aggregated	2019-01-01~2019-08-31	Statistical fixed effect	GLM	Yes	Correlation coefficient
Hamlet, A.Ramos, D. G.Gaythorpe, K. A. M.Romano, A. P. M.Garske, T.Ferguson, N. M.	Seasonality of agricultural exposure as an important predictor of seasonal yellow fever spillover in Brazil	2021	Americas	Brazil		YF	Aggregated case count	City/district	National	Monthly	2003-01-01~2018-12-31	Machine learning	RF	Yes	AUC, Brier score
Nsoesie EO, Kraemer MU, Golding N, Pigott DM, Brady OJ, Moyes CL, Johansson MA, Gething PW, Velayudhan R, Khan K, Hay SI, Brownstein JS.	Global distribution and environmental suitability for chikungunya virus, 1952 to 2015	2016	Global	Global		CHIKV	Geolocation of disease occurrence	Point/pixel	Global	Aggregated	1952-01-01~2015-12-31	Machine learning	BRT	No	Not specified
Chadsuthi et al.	Travel distance and human movement predict paths of emergence and spatial spread of chikungunya in Thailand	2018	South-East Asia	Thailand	151 districts in Southern Thailand	CHIKV	Aggregated case count	City/district	Sub-national	Weekly	2008-08-01~2010-12-31	Mechanistic	Metapopulation	No	Correlation coefficient, Log likelihood
Withanage et al	Multivariate spatio-temporal approach to identify vulnerable localities in dengue risk areas using Geographic Information System (GIS)	2021	South-East Asia	Sri Lanka	Gampaha district	Dengue	NA	Point/pixel	Sub-national	Seasonally	2014-01-01~2018-06-30	Statistical fixed effect	GLM	No	Not specified
Yu, H. L.Angulo, J. M.Cheng, M. H.Wu, J.Christakos, G.	An online spatiotemporal prediction model for dengue fever epidemic in Kaohsiung (Taiwan)	2014	Western Pacific	Taiwan	Kaohsiung	Dengue	Aggregated case count	City/district	Sub-national	Weekly	2002-01-01~2011-12-31	Mechanistic	Metapopulation	Yes	Correlation coefficient, Others (Others)
Torres-Signes, A.Dip, J. A.	A Bayesian Functional Methodology for Dengue Risk Mapping in Latin America and the Caribbean	2021	Americas	Americas		Dengue	Aggregated case count	Country	Continental	Yearly	1998-01-01~2018-12-31	Statistical mixed effect	GLMM	No	Others (Others)
Ferdousi et al.	A Windowed Correlation-Based Feature Selection Method to Improve Time Series Prediction of Dengue Fever Cases	2021	Americas	Brazil		Dengue	Aggregated case count	City/district	National	Weekly	2010-01-01~2019-12-31	Machine learning	Neural network	Yes	Mean absolute error (MAE)
Siddiq, A.Shukla, N.Pradhan, B.	Spatio-temporal modelling of dengue fever cases in Saudi Arabia using socio-economic climatic and environmental factors	2022	Eastern Mediterranean	Saudi Arabia	Jeddah City	Dengue	Aggregated case count	City/district	Sub-national	Yearly	2012-01-01~2018-12-31	Machine learning	Others - machine learning	Yes	Confusion matrix
O'Reilly, K. M.Lowe, R.Edmunds, W. J.Mayaud, P.Kucharski, A.Eggo, R. M.Funk, S.Bhatia, D.Khan, K.Kraemer, M. U. G.Wilder-Smith, A.Rodrigues, L. C.Brasil, P.Massad, E.Jaenisch, T.Cauchemez, S.Brady, O. J.Yakob, L.	Projecting the end of the Zika virus epidemic in Latin America: a modelling analysis	2018	Americas	Americas		Zika	Aggregated case count	City/district	Continental	Weekly	2015-01-01~2017-08-31	Mechanistic	Metapopulation	Yes	Bayes factor
Mukhsar,Ahmar, A. S.El Safty, M. A.El-Khawaga, H.El Sayed, M.	Bayesian Convolution for Stochastic Epidemic Model	2022	South-East Asia	Indonesia	Kendari city	Dengue	Aggregated case count	City/district	Sub-national	Monthly	2016-01-01~2018-12-31	Mechanistic	Compartmental	No	Not specified
Escobar, L. E.Qiao, H. J.Peterson, A. T.	Forecasting Chikungunya spread in the Americas via data-driven empirical approaches	2016	Americas	Americas		CHIKV	Aggregated case count	Country	Continental	Monthly	NA	Machine learning	RF	No	Others (Error based)
Cauchemez, S.Ledrans, M.Poletto, C.Quenel, P.de Valk, H.Colizza, V.Boelle, P. Y.	Local and regional spread of chikungunya fever in the Americas	2014	Americas	Americas		CHIKV	Aggregated case count	Country	Continental	Not specified	2014-01-01~2014-12-31	Statistical fixed effect	Bespoke	No	Log likelihood
Campbell, K. M.Haldeman, K.Lehnig, C.Munayco, C. V.Halsey, E. S.Laguna-Torres, V. A.Yagui, M.Morrison, A. C.Lin, C. D.Scott, T. W.	Weather Regulates Location Timing and Intensity of Dengue Virus Transmission between Humans and Mosquitoes	2015	Americas	Peru		Dengue	Aggregated case count	City/district	National	Aggregated	1994-01-01~2012-12-31	Machine learning	Other decision tree	No	Sensitivity and specificity
Zhu, GuangHuLiu, TaoXiao, JianPengZhang, BingSong, TieZhang, YongHuiLin, LiFengPeng, ZhiQiangDeng, AiPingMa, WenJunHao, YuanTao	Effects of human mobility temperature and mosquito control on the spatiotemporal transmission of dengue	2019	Western Pacific	China	Pearl River Delta region in Guangdong Province (seven prefecture-level cities)	Dengue	Aggregated case count	City/district	Sub-national	Daily	2014-07-01~2014-12-31	Mechanistic	Metapopulation	No	R-squared
Sriprom, M.Chalvet-Monfray, K.Chaimane, T.Vongsawat, K.Bicout, D. J.	Monthly district level risk of dengue occurrences in Sakon Nakhon Province Thailand	2010	South-East Asia	Thailand	Sakon Nakhon Province	Dengue	Aggregated case count	City/district	Sub-national	Seasonally	2005-01-01~2007-12-31	Statistical mixed effect	GLMM	No	AIC, Others (Error based)
Douwes-Schultz and Schmidt	Zero-state coupled Markov switching count models for spatio-temporal infectious disease spread	2021	Americas	Brazil	Rio de Janeiro	Dengue	Aggregated case count	City/district	Sub-national	Monthly	2011-01-01~2017-12-31	Statistical mixed effect	GLMM	Yes	WAIC
Mondal, J.Das, A.Khatun, R.	Predicting climate change and its impact on future occurrences of vector-borne diseases in West Bengal India	2021	South-East Asia	India	West Bengal state	Dengue	Aggregated case count	City/district	Sub-national	Aggregated	2015-01-01~2016-12-31	Statistical fixed effect	GWR	No	R-squared
Bhatt et al.	The global distribution and burden of dengue	2013	Global	Global		Dengue	Geolocation of disease occurrence	Point/pixel	Global	Aggregated	1960-01-01~2012-12-31	Machine learning	BRT	Yes	AUC, QAIC, Others (Confusion matrix based), Sensitivity and specificity
Meisner et al.	A novel approach to modeling epidemic vulnerability applied to Aedes aegypti-vectored diseases in Peru	2021	Americas	Peru	-	Dengue, Zika, CHIKV	Aggregated case count	City/district	National	Weekly	2016-01-01~2018-09-30	Statistical mixed effect	GLMM	Yes	ROC
Samy, A. M.Thomas, S. M.El-Wahed, A. A.Cohoon, K. P.Peterson, A. T.	Mapping the global geographic potential of Zika virus spread	2016	Global	Global		Zika	Geolocation of disease occurrence	Point/pixel	Global	Aggregated	NA	Machine learning	MAXENT	Yes	ROC
Wu, PeiChihLay, JinnGueyGuo, HowRanLin, ChuanYaoLung, ShihChunSu, HueyJen	Higher temperature and urbanization affect the spatial patterns of dengue fever transmission in subtropical Taiwan	2009	Western Pacific	Taiwan	Taiwan	Dengue	Aggregated case count	City/district	National	Aggregated	1998-01-01~2006-12-31	Statistical fixed effect	GLM	No	ROC
Siqueira Junior, J. B.Maciel, I. J.Barcellos, C.Souza, W. V.Carvalho, M. S.Nascimento, N. E.Oliveira, R. M.Morais Neto, O.Martelli, C. M. T.	Spatial point analysis based on dengue surveys at household level in central Brazil	2008	Americas	Brazil	Goiania	Dengue	Survey	Interpolated	Sub-national	Aggregated	2001-01-01~2001-02-28; 2002-01-01~2002-02-28	Statistical fixed effect	GAM	No	Not specified
Tjaden, N. B.Suk, J. E.Fischer, D.Thomas, S. M.Beierkuhnlein, C.Semenza, J. C.	Modelling the effects of global climate change on Chikungunya transmission in the 21<sup>st</sup> century	2017	Global	Global		CHIKV	Geolocation of disease occurrence	Point/pixel	Global	Aggregated	1996-01-01~2014-12-31	Machine learning	MAXENT	Yes	AUC
Jiang et al.	Mapping the transmission risk of Zika virus using machine learning models	2018	Global	Global	-	Zika	Geolocation of disease occurrence	Point/pixel	Global	Aggregated	1951-01-01~2017-12-31	Machine learning	Mixed	Yes	AUC
Lowe, R.Coelho, C. A. S.Barcellos, C.Carvalho, M. S.Catao, R. de C.Coelho, G. E.Ramalho, W. M.Bailey, T. C.Stephenson, D. B.Rodo, X.	Evaluating probabilistic dengue risk forecasts from a prototype early warning system for Brazil	2016	Americas	Brazil		Dengue	Aggregated case count	City/district	National	Monthly	2000-01-01~2013-12-31	Statistical mixed effect	GLMM	Yes	ROC
Honorato et al.	Spatial analysis of distribution of dengue cases in Espirito Santo Brazil in 2010: use of Bayesian model	2014	Americas	Brazil	Esp?rito Santo	Dengue	Aggregated case count	City/district	Sub-national	Aggregated	2010-01-01~2010-12-31	Statistical mixed effect	GLMM	No	DIC, Mean absolute error (MAE)
Rogers, D. J.Suk, J. E.Semenza, J. C.	Using global maps to predict the risk of dengue in Europe	2014	Europe	Europe	Europe	Dengue	Geolocation of disease occurrence	Point/pixel	Continental	Aggregated	1960-01-01~2009-12-31	Machine learning	Others - machine learning	Yes	AIC, QAIC, Kappa statistic
Lowe, R.Bailey, T. C.Stephenson, D. B.Jupp, T. E.Graham, R. J.Barcellos, C.SaCarvalho, M.	The development of an early warning system for climate-sensitive disease risk with a focus on dengue epidemics in Southeast Brazil	2012	Americas	Brazil	Southeast region	Dengue	Aggregated case count	City/district	Sub-national	Monthly	2001-01-01~2009-12-31	Statistical mixed effect	GLMM	Yes	ROC
Machado-Machado	Empirical mapping of suitability to dengue fever in Mexico using species distribution modeling	2012	Americas	Mexico	-	Dengue	Aggregated case count	City/district	National	Aggregated	1999-01-01~2006-12-31	Machine learning	MAXENT	Yes	AUC, ROC
Hu et al.	Spatial patterns and socioecological drivers of dengue fever transmission in Queensland Australia	2012	Western Pacific	Australia	Queensland	Dengue	Aggregated case count	City/district	Sub-national	Aggregated	2002-01-01~2005-12-31	Statistical mixed effect	GLMM	No	DIC
Yu, HwaLungYang, ShangJenYen, HsinJuChristakos, G.	A spatio-temporal climate-based model of early dengue fever warning in southern Taiwan. (Special Issue: Climate: patterns changes and impacts.)	2011	Western Pacific	Taiwan	Southern Taiwan (the tropical area of Tainan and Kaohsiung cities, and the Tainan, Kaohsiung, and Pingtung counties)	Dengue	Aggregated case count	City/district	Sub-national	Weekly	2002-01-01~2007-12-31	Statistical mixed effect	GLMM	Yes	Others (Error based), Visual comparison
Khormi and Kumar	Modeling dengue fever risk based on socioeconomic parameters nationality and age groups: GIS and remote sensing based case study	2011	Eastern Mediterranean	Saudi Arabia	Jeddah County	Dengue	Aggregated case count	City/district	Sub-national	Aggregated	2006-01-01~2010-12-31	Statistical fixed effect	GWR	No	AIC
Lowe et al.	Spatio-temporal modelling of climate-sensitive disease risk: towards an early warning system for dengue in Brazil. (Special Issue: Geoinformatics for environmental surveillance - StatGIS Pebesma.)	2011	Americas	Brazil	-	Dengue	Aggregated case count	City/district	National	Monthly	2001-01-01~2008-12-31	Statistical mixed effect	GLMM	No	Contingency table, AIC
Kraemer et al.	Spread of yellow fever virus outbreak in Angola and the Democratic Republic of the Congo 2015-16: a modelling study	2017	Africa	Angola, DR Congo	-	YF	Aggregated case count	City/district	National	Weekly	2015-12-01~2016-08-31	Statistical fixed effect	GLM	Yes	Others (Others)
Martinez-Bello et al.	Spatiotemporal modeling of relative risk of dengue disease in Colombia	2018	Americas	Colombia	Bucaramanga city	Dengue	Aggregated case count	City/district	Sub-national	Monthly	2009-01-01~2015-12-31	Statistical mixed effect	GLMM	Yes	WAIC
Nikita, AgarwalKoti, S. R.Sameer, SaranKumar, A. S.	Data mining techniques for predicting dengue outbreak in geospatial domain using weather parameters for New Delhi India	2018	South-East Asia	India	New Delhi	Dengue	Aggregated case count	City/district	Sub-national	Monthly	2006-01-01~2015-09-30	Statistical fixed effect and Machine learning	GLM and K-means clustering	Yes	R-squared, Visual comparison
Shuchi, MalaJat, M. K.	Spatial modelling of interactions between dengue incidences and changing climate by integrating ann technique with GIS	2018	South-East Asia	India	Delhi	Dengue	Aggregated case count	City/district	Sub-national	Aggregated	2006-01-01~2013-12-31	Machine learning	Neural network	Yes	AUC, Root mean square error (RMSE)
Hamlet, A.Jean, K.Perea, W.Yactayo, S.Biey, J.Kerkhove, M. vanFerguson, N.Garske, T.	The seasonal influence of climate and environment on yellow fever transmission across Africa	2018	Africa	Africa		YF	Geolocation of disease occurrence	Province	Continental	Monthly	1971-01-01~2015-12-31	Statistical fixed effect	GLM	Yes	AIC, ROC
Lauer, S. A.Sakrejda, K.Ray, E. L.Keegan, L. T.Bi, QiFangSuangtho, P.Hinjoy, S.Iamsirithaworn, S.Suthachana, S.Laosiritaworn, Y.Cummings, D. A. T.Lessler, J.Reich, N. G.	Prospective forecasts of annual dengue hemorrhagic fever incidence in Thailand 2010-2014	2018	South-East Asia	Thailand		Dengue	Aggregated case count	Province	National	Yearly	2000-01-01~2014-12-31	Statistical mixed effect	GAMM	Yes	Mean absolute error (MAE), ROC
Rogers, D. J.Wilson, A. J.Hay, S. I.Graham, A. J.	The global distribution of yellow fever and dengue. (Global mapping of infectious diseases: methods examples and emerging applications.)	2006	Global	Global		Dengue	Geolocation of disease occurrence	Point/pixel	Global	Aggregated	1960-01-01~2005-12-31	Machine learning	Others - machine learning	Yes	AIC, Kappa statistic
Rogers, D. J.Wilson, A. J.Hay, S. I.Graham, A. J.	The global distribution of yellow fever and dengue. (Global mapping of infectious diseases: methods examples and emerging applications.)	2006	Global	Global		YF	Geolocation of disease occurrence	Point/pixel	Global	Aggregated	1960-01-01~2005-12-31	Machine learning	Others - machine learning	Yes	AIC, Kappa statistic
Rahman, S. A.Rahim, A.Mallongi, A.	Forecasting of dengue disease incident risks using non-stationary spatial of geostatistics model in Bone Regency Indonesia	2017	South-East Asia	Indonesia	Bone Regency South Sulawesi province	Dengue	Aggregated case count	City/district	Sub-national	Aggregated	NA	Statistical fixed effect	GLM	No	Others (Error based)
Martinez-Bello et al.	Relative risk estimation of dengue disease at small spatial scale	2017	Americas	Colombia	Bucaramanga city	Dengue	Aggregated case count	City/district	Sub-national	Yearly	2008-01-01~2015-12-31	Statistical mixed effect	GLMM	No	DIC
Teng, YueBi, DeHuaXie, GuiGangJin, YuanHuang, YongLin, BaiHanAn, XiaoPingTong, YiGangFeng, Dan	Model-informed risk assessment for Zika virus outbreaks in the Asia-Pacific regions	2017	Western Pacific	Asia-Pacific		Zika	Aggregated case count	Country	Continental	Monthly	2016-10-01~2017-01-31	Machine learning	BRT	Yes	ROC
Liu et al.	Enhancing fine-grained intra-urban dengue forecasting by integrating spatial interactions of human movements between urban regions	2020	Western Pacific	China	Guangzhou city	Dengue	Aggregated case count	City/district	Sub-national	Weekly	2015-01-01~2019-09-30	Machine learning	Mixed	Yes	Correlation coefficient
Lowe et al.	Quantifying the added value of climate information in a spatio-temporal dengue model	2016	South-East Asia	Thailand	-	Dengue	Aggregated case count	Province	National	Monthly	1982-01-01~2013-12-31	Statistical mixed effect	GLMM and GAMM	No	DIC, Root mean square error (RMSE)
Nirosha, SumanasingheMikler, A.Chetan, TiwariJayantha, Muthukudage	Geo-statistical dengue risk model using GIS techniques to identify the risk prone areas by linking rainfall and population density factors in Sri Lanka	2016	South-East Asia	Sri Lanka	Sri Lanka (all 25 districts)	Dengue	Aggregated case count	City/district	National	Monthly	2011-01-01~2015-12-31	Statistical fixed effect	GWR	No	AIC, Others (Others), R-squared
Cattarino et al.	MAPPING GLOBAL VARIATION IN DENGUE TRANSMISSION INTENSITY AND ASSESSING THE IMPACT OF CONTROL STRATEGIES	2020	Global	Global	-	Dengue	Aggregated case count, Survey	Point/pixel	Global	Aggregated	NA	Machine learning	RF	Yes	R-squared
Wu, WeiRen, HongYanLu, LiAng	Increasingly expanded future risk of dengue fever in the Pearl River Delta China	2021	Western Pacific	China	Pearl River Delta	Dengue	Aggregated case count	Point/pixel	Sub-national	Aggregated	2003-01-01~2014-12-31	Machine learning	MAXENT	Yes	AUC
Liu, KangYin, LingZhang, MengKang, MinDeng, AiPingLi, QingLanSong, Tie	Facilitating fine-grained intra-urban dengue forecasting by integrating urban environments measured from street-view images	2021	Western Pacific	China	Guangzhou city	Dengue	Aggregated case count	City/district	Sub-national	Weekly	2015-01-01~2019-09-30	Machine learning	Mixed	Yes	Correlation coefficient
Ahmad et al.	Spatial modeling of Dengue prevalence and kriging prediction of Dengue outbreak in Khyber Pakhtunkhwa (Pakistan) using presence only data	2020	Eastern Mediterranean	Pakistan	Khyber Pakhtunkhwa	Dengue	Geolocation of disease occurrence	Interpolated	Sub-national	Aggregated	2017-07-01~2017-09-30	Statistical mixed effect	GLMM	Yes	Root mean square error (RMSE)
Nunes, M. R.Faria, N. R.de Vasconcelos, J. M.Golding, N.Kraemer, M. U.de Oliveira, L. F.Azevedo Rdo, S.da Silva, D. E.da Silva, E. V.da Silva, S. P.Carvalho, V. L.Coelho, G. E.Cruz, A. C.Rodrigues, S. G.Vianez, J. L., Jr.Nunes, B. T.Cardoso, J. F.Tesh, R. B.Hay, S. I.Pybus, O. G.Vasconcelos, P. F.	Emergence and potential for spread of Chikungunya virus in Brazil	2015	Americas	Brazil		CHIKV	Geolocation of disease occurrence	City/district	National	Aggregated	2014-04-01~2014-09-30	Mechanistic	Network model	No	Not specified
Johansson, M. A.Powers, A. M.Pesik, N.Cohen, N. J.Erin Staples, J.	Nowcasting the spread of Chikungunya Virus in the Americas	2014	Global	Global		CHIKV	Aggregated case count	City/district	Global	Monthly	2013-12-01~2014-04-30	Mechanistic	Others	No	Not specified
Sedda, L.Taylor, B. M.Eiras, A. E.Marques, J. T.Dillon, R. J.	Using the intrinsic growth rate of the mosquito population improves spatio-temporal dengue risk estimation	2020	Americas	Brazil	Caratinga city	Dengue	Geolocation of disease occurrence	Point/pixel	Sub-national	Aggregated	2010-11-01~2011-07-31	Statistical mixed effect	GLMM	Yes	DIC, WAIC
Fan and Liu	Potential impacts of climate change on dengue fever distribution using RCP scenarios in China	2019	Western Pacific	China	-	Dengue	Aggregated case count	City/district	National	Aggregated	2001-01-01~2016-12-31	Mechanistic	Others	No	Kappa statistic
Li et al.	Epidemic forest: a spatiotemporal model for communicable diseases	2019	Western Pacific	China	Guangzhou city	Dengue	Aggregated case count	Point/pixel	Sub-national	Weekly	2013-01-01~2013-12-31	Machine learning	Others - machine learning	No	Not specified
Cordeiro et al.	Spatial distribution of the risk of dengue fever in southeast Brazil 2006-2007	2011	Americas	Brazil	Campinas municipality, S?o Paulo State	Dengue	Geolocation of disease occurrence	Interpolated	Sub-national	Aggregated	2006-10-01~2007-09-30	Statistical fixed effect	GAM	No	Not specified
Arboleda et al.	Mapping environmental dimensions of dengue fever transmission risk in the Aburra Valley Colombia	2009	Americas	Colombia	Bello, Medellin and Itagui municipalities	Dengue	Aggregated case count	Point/pixel	Sub-national	Aggregated	2008-01-01~2008-12-31	Machine learning	MAXENT	Yes	Others (Others)
Nah, K.Mizumoto, K.Miyamatsu, Y.Yasuda, Y.Kinoshita, R.Nishiura, H.	Estimating risks of importation and local transmission of Zika virus infection	2016	Global	Global		Zika	Geolocation of disease occurrence	Country	Global	Aggregated	2015-01-01~2016-12-31	Mechanistic	Others	No	ROC
Abdur Rehman, N.Kalyanaraman, S.Ahmad, T.Pervaiz, F.Saif, U.Subramanian, L.	Fine-grained dengue forecasting using telephone triage services	2016	Eastern Mediterranean	Pakistan	Lahore	Dengue	Aggregated case count	City/district	Sub-national	Weekly	2012-01-01~2013-12-31	Machine learning	RF	Yes	Correlation coefficient, Root mean square error (RMSE)
Ong, J.Liu, X.Rajarethinam, J.Kok, S. Y.Liang, S.Tang, C. S.Cook, A. R.Ng, L. C.Yap, G.	Mapping dengue risk in Singapore using Random Forest	2018	Western Pacific	Singapore	Singapore	Dengue	Aggregated case count	Point/pixel	National	Yearly	2006-01-01~2016-12-31	Machine learning	RF	Yes	Correlation coefficient, Kappa statistic
Lowe, R.Barcellos, C.Coelho, C. A.Bailey, T. C.Coelho, G. E.Graham, R.Jupp, T.Ramalho, W. M.Carvalho, M. S.Stephenson, D. B.Rodo, X.	Dengue outlook for the World Cup in Brazil: an early warning model framework driven by real-time seasonal climate forecasts	2014	Americas	Brazil		Dengue	Aggregated case count	City/district	National	Monthly	2000-01-01~2013-12-31	Statistical mixed effect	GLMM	Yes	Others (Others), ROC
Costa et al.	Spatial distribution of dengue incidence and socio-environmental conditions in Campinas Sao Paulo State Brazil 2007	2013	Americas	Brazil	Campinas municipality, S?o Paulo State	Dengue	Aggregated case count	City/district	Sub-national	Aggregated	2007-01-01~2007-12-31	Statistical mixed effect	GLMM	No	DIC
Ryan, S. J.Carlson, C. J.Tesla, B.Bonds, M. H.Ngonghala, C. N.Mordecai, E. A.Johnson, L. R.Murdock, C. C.	Warming temperatures could expose more than 1.3 billion new people to Zika virus risk by 2050	2021	Global	Global		Zika	NA	Point/pixel	Global	Aggregated	NA	Mechanistic	Others	No	Visual comparison
Bett et al.	Spatiotemporal analysis of historical records (2001-2012) on dengue fever in Vietnam and development of a statistical model for forecasting risk	2019	Western Pacific	Vietnam	-	Dengue	Aggregated case count	Province	National	Monthly	2001-01-01~2012-12-31	Statistical mixed effect	GLMM	Yes	Correlation coefficient
Martinez-Bello et al.	Joint Estimation of Relative Risk for Dengue and Zika Infections Colombia 2015-2016	2019	Americas	Colombia	Santander department	Dengue, Zika	Aggregated case count	City/district	Sub-national	Aggregated	2015-10-01~2016-12-31	Statistical mixed effect	GLMM	No	Correlation coefficient, DIC
Acharya et al.	Modeling the spatially varying risk factors of dengue fever in Jhapa district Nepal using the semi-parametric geographically weighted regression model	2018	South-East Asia	Nepal	Jhapa district	Dengue	Aggregated case count	City/district	Sub-national	Aggregated	2011-01-01~2016-12-31	Statistical fixed effect	GWR	No	AIC, R-squared
Martinez-Bello et al.	Spatio-Temporal Modeling of Zika and Dengue Infections within Colombia	2018	Americas	Colombia	Santander department and Bucaramanga city	Dengue, Zika	Aggregated case count	City/district	Sub-national	Weekly	2015-10-01~2016-12-31	Statistical mixed effect	GLMM	Yes	WAIC
Lee et al.	The impact of climate suitability, urbanisation, and connectivity on the expansion of dengue in 21st century Brazil	2021	Americas	Brazil	-	Dengue	Aggregated case count	City/district	National	Yearly	2001-01-01~2020-12-31	Statistical fixed effect	GAM	No	Brier score, ROC
Colon-Gonzalez et al.	Limiting global-mean temperature increase to 1.5-2 degreeC could reduce the incidence and spatial spread of dengue fever in Latin America	2018	Americas	Latin America	-	Dengue	Aggregated case count	Point/pixel	Continental	Monthly	2001-01-01~2012-12-31	Statistical mixed effect	GAMM	Yes	Mean absolute error (MAE)
Acharya et al.	Present and Future of Dengue Fever in Nepal: Mapping Climatic Suitability by Ecological Niche Model	2018	South-East Asia	Nepal	-	Dengue	Aggregated case count, Geolocation of disease occurrence	Point/pixel	National	Aggregated	NA	Machine learning	MAXENT	Yes	AUC
Mordecai, E. A.Cohen, J. M.Evans, M. V.Gudapati, P.Johnson, L. R.Lippi, C. A.Miazgowicz, K.Murdock, C. C.Rohr, J. R.Ryan, S. J.Savage, V.Shocket, M. S.Stewart Ibarra, A.Thomas, M. B.Weikel, D. P.	Detecting the impact of temperature on transmission of Zika dengue and chikungunya using mechanistic models	2017	Americas	Americas		Dengue, Zika, CHIKV	Aggregated case count	Point/pixel	Continental	Weekly	2014-01-01~2016-04-30	Mechanistic	Others	Yes	BIC, Others (Error based)
Colon-Gonzalez et al.	After the epidemic: Zika virus projections for Latin America and the Caribbean	2017	Americas	Latin America	-	Zika	Aggregated case count	Point/pixel	Continental	Monthly	2001-01-01~2012-12-31	Statistical mixed effect	GAMM	Yes	Mean absolute error (MAE)
Sun, H.Dickens, B. L.Jit, M.Cook, A. R.Carrasco, L. R.	Mapping the cryptic spread of the 2015-2016 global Zika virus epidemic	2020	Global	Global		Zika	Aggregated case count	Province	Global	Weekly	2015-01-01~2016-12-31	Mechanistic	Others	No	Correlation coefficient
Kaul et al.	Spatio-temporal spillover risk of yellow fever in Brazil	2018	Americas	Brazil	-	YF	Aggregated case count	City/district	National	Monthly	2001-01-01~2013-12-31	Machine learning	BRT	Yes	AUC
Schmidt, A. M.Freitas, L. P.Cruz, O. G.Carvalho, M. S.	A poisson-multinomial spatial model for simultaneous outbreaks with application to arboviral diseases	2022	Americas	Brazil	Rio de Janeiro city	Dengue, Zika, CHIKV	Aggregated case count	City/district	Sub-national	Aggregated	2015-08-01~2016-12-31	Statistical mixed effect	GLMM	Yes	WAIC, Others (Others)
Jaya and Folmer	Spatiotemporal high-resolution prediction and mapping: methodology and application to dengue disease	2022	South-East Asia	Indonesia	Bandung city	Dengue	Aggregated case count	City/district	Sub-national	Monthly	2012-01-01~2018-12-31	Statistical mixed effect	GLMM	Yes	Correlation coefficient, DIC, WAIC, Log likelihood
Abd Naeeim et al.	A spatial-temporal study of dengue in Peninsular Malaysia for the year 2017 in two different space-time model	2020	Western Pacific	Malaysia	Peninsular Malaysia	Dengue	Aggregated case count	City/district	Sub-national	Weekly	2017-01-01~2017-12-31	Statistical mixed effect	GLMM	No	DIC, Mean absolute error (MAE), Root mean square error (RMSE)
Chen, Y.Li, N.Lourenco, J.Wang, L.Cazelles, B.Dong, L.Li, B.Liu, Y.Jit, M.Bosse, N. I.Abbott, S.Velayudhan, R.Wilder-Smith, A.Tian, H.Brady, O. J.Cmmid Covid- Working Group	Measuring the effects of COVID-19-related disruption on dengue transmission in southeast Asia and Latin America: a statistical modelling study	2022	South-East Asia, Americas	SE Asia, Latin America		Dengue	Aggregated case count	Country	Continental	Monthly	2014-01-01~2020-12-31	Statistical mixed effect	DLNM	Yes	DIC, Others (Others)
Romeo-Aznar, V.Picinini Freitas, L.Goncalves Cruz, O.King, A. A.Pascual, M.	Fine-scale heterogeneity in population density predicts wave dynamics in dengue epidemics	2022	Americas	Brazil	Rio de Janeiro city	Dengue	Aggregated case count	Point/pixel	Sub-national	Monthly	2010-01-01~2015-03-31	Mechanistic	Compartmental	No	Visual comparison
Wesolowski et al	Impact of human mobility on the emergence of dengue epidemics in Pakistan	2015	Eastern Mediterranean	Pakistan	Pakistan	Dengue	Aggregated case count	City/district	National	Daily	2013-06-01~2013-12-31	Mechanistic	Compartmental	No	Others (Others)
Vernal et acl	Geoclimatic demographic and socioeconomic characteristics related to dengue outbreaks in Southeastern Brazil: an annual spatial and spatiotemporal risk model over a 12-year period	2021	Americas	Brazil	Sao Paolo State	Dengue	Aggregated case count	City/district	Sub-national	Yearly	2007-01-01~2019-12-31	Statistical mixed effect	GLMM	No	DIC
Ryan, S. J.Carlson, C. J.Mordecai, E. A.Johnson, L. R.	Global expansion and redistribution of Aedes-borne virus transmission risk with climate change	2019	Global	Global		Dengue, Zika, CHIKV	Aggregated case count	Point/pixel	Global	Weekly	2014-01-01~2016-04-30	Mechanistic	Others	Yes	BIC, Others (Error based)
Mussumeci, E.Codeco Coelho, F.	Large-scale multivariate forecasting models for Dengue - LSTM versus random forest regression	2020	Americas	Brazil	790 cities of 5 states (Rio de Janeiro, Espirito Santo, Paran�, Minas gerais and Cear�)	Dengue	Aggregated case count	City/district	Sub-national	Weekly	2010-01-01~2018-12-31	Machine learning	Mixed	Yes	Mean squared error (MSE), MSE
Puggioni, G.Couret, J.Serman, E.Akanda, A. S.Ginsberg, H. S.	Spatiotemporal modeling of dengue fever risk in Puerto Rico	2020	Americas	Puerto Rico		Dengue	Aggregated case count	City/district	National	Monthly	1990-01-01~2014-12-31	Statistical mixed effect	GLMM	Yes	DIC, WAIC, Log likelihood
de Thoisy et al.	Spatial epidemiology of yellow fever: Identification of determinants of the 2016-2018 epidemics and at-risk areas in Brazil	2020	Americas	Brazil	-	YF	Geolocation of disease occurrence	Interpolated	National	Aggregated	2016-07-01~2018-06-30	Machine learning	MAXENT	Yes	Not specified
Ye, J.Moreno-Madrinan, M. J.	Comparing different spatio-temporal modeling methods in dengue fever data analysis in Colombia during 2012-2015	2020	Americas	Colombia	Magdalena River watershed	Dengue	Aggregated case count	City/district	Sub-national	Yearly	2012-01-01~2015-12-31	Statistical mixed effect	GLMM	Yes	DIC, WAIC, Root mean square error (RMSE)
Jue Tao, L.Dickens, B. S. L.Yinan, M.Woon Kwak, C.Ching, N. L.Cook, A. R.	Explicit characterization of human population connectivity reveals long run persistence of interregional dengue shocks	2020	Western Pacific	Malaysia, Singapore		Dengue	Aggregated case count	City/district	National	Weekly	2010-01-01~2017-12-31	Statistical mixed effect	GLMM	Yes	AIC, Mean absolute error (MAE)
Costa et al.	Autoregressive spatial modeling of possible cases of dengue chikungunya and zika in the capital of northeastern brazil	2021	Americas	Brazil	S?o Lu?s, the capital of the State of Maranh?o	Dengue, Zika, CHIKV	Aggregated case count	City/district	Sub-national	Aggregated	2015-01-01~2016-12-31	Statistical fixed effect	GLM	No	AIC, BIC
Childs, M. L.Nova, N.Colvin, J.Mordecai, E. A.	Mosquito and primate ecology predict human risk of yellow fever virus spillover in Brazil	2019	Americas	Brazil		YF	Aggregated case count	City/district	National	Monthly	2001-01-01~2016-12-31	Machine learning and Mechanistic	BRT and Others	Yes	AUC, Others (Error based)
Tesla et al.	Temperature drives Zika virus transmission	2018	Global	Global		Zika	NA	Point/pixel	Global	Aggregated	NA	Mechanistic	Others	No	Visual comparison
Gaythorpe, K. A. M.Jean, K.Cibrelus, L.Garske, T.	Quantifying model evidence for yellow fever transmission routes in Africa	2019	Africa	Africa		YF	Aggregated case count, Geolocation of disease occurrence, Survey	Province	Continental	Aggregated	1984-01-01~2017-12-31	Statistical fixed effect	GLM	No	AUC, BIC
Katy AM GaythorpeArran HamletK?vin JeanDaniel Garkauskas RamosLaurence CibrelusTini GarskeNeil Ferguson	The global burden of yellow fever	2021	Americas, Africa	Africa, South America		YF	Aggregated case count, Geolocation of disease occurrence, Survey	Province	Continental	Aggregated	1984-01-01~2019-12-31	Statistical fixed effect	GLM	No	AUC, BIC
Henrik SaljeKishor Kumar PaulRepon PaulIsabel Rodriguez-BarraquerZiaur RahmanMohammad Shafiul AlamMahmadur RahmanHasan Mohammad Al-AminJames HeffelfingerEmily Gurley	Nationally-representative serostudy of dengue in Bangladesh allows generalizable disease burden estimates	2019	South-East Asia	Bangladesh		Dengue	Survey	Point/pixel	National	Aggregated	2014-08-01~2016-01-31	Statistical mixed effect	GLMM	Yes	Correlation coefficient, Mean absolute error (MAE)
Caminade et al.	Global risk model for vector-borne transmission of Zika virus reveals the role of El Ni�o 2015	2017	Global	Global		Zika	Aggregated case count	Point/pixel	Global	Aggregated	1980-01-01~2015-12-31	Mechanistic	Others	No	Visual comparison
Feldstein, L. R.Brownstein, J. S.Brady, O. J.Hay, S. I.Johansson, M. A.	Dengue on islands: a Bayesian approach to understanding the global ecology of dengue viruses	2015	Global	Global		Dengue	Geolocation of disease occurrence	Country	Global	Aggregated	NA	Statistical fixed effect	GLM	Yes	DIC
Hales, S.de Wet, N.Maindonald, J.Woodward, A.	Potential effect of population and climate changes on global distribution of dengue fever: an empirical model	2002	Global	Global		Dengue	Geolocation of disease occurrence	Point/pixel	Global	Aggregated	1975-01-01~1996-12-31	Statistical fixed effect	GLM	Yes	Visual comparison
Kristiani F, Yong B, Irawan R	Relative risk estimation of dengue disease in Bandung, Indonesia, using poisson-gamma and bym models considering the severity level	2016	South-East Asia	Indonesia	Bandung	Dengue	Aggregated case count	City/district	Sub-national	Monthly	2013-01-01~2013-12-31	Statistical mixed effect	GLMM	No	DIC
de Almeida AS, de Andrade Medronho R, Ortiz Valencia LI	Spatial analysis of dengue and the socioeconomic context of the city of Rio de Janeiro (Southeastern Brazil)	2009	Americas	Brazil	Rio de Janeiro	Dengue	Aggregated case count	City/district	Sub-national	Aggregated	2001-11-01~2002-05-31	Statistical mixed effect	GLMM	No	Correlation coefficient, R-squared
Phanitchat T, Zhao B, Haque U, Pientong C, Ekalaksananan T, Aromseree S, et al	Spatial and temporal patterns of dengue incidence in northeastern Thailand 2006-2016	2019	South-East Asia	Thailand	Khon Kaen Province	Dengue	Aggregated case count	City/district	Sub-national	Aggregated	2006-01-01~2016-12-31	Statistical mixed effect	GLMM	Yes	WAIC
Wangdi K, Clements ACA, Du T, Nery SV	Spatial and temporal patterns of dengue infections in Timor-Leste, 2005-2013	2018	South-East Asia	Timor-Leste		Dengue	Aggregated case count	City/district	National	Aggregated	2005-01-01~2013-12-31	Statistical mixed effect	GLMM	No	DIC
McHale TC, Romero-Vivas CM, Fronterre C, Arango-Padilla P, Waterlow NR, Nix CD, et al	Spatiotemporal Heterogeneity in the Distribution of Chikungunya and Zika Virus Case Incidences during their 2014 to 2016 Epidemics in Barranquilla, Colombia	2019	Americas	Colombia	Barranquilla	Zika, CHIKV	Aggregated case count	City/district	Sub-national	Aggregated	2014-01-01~2016-12-31	Statistical mixed effect	GLMM	No	DIC
Wijayanti SPM, Porphyre T, Chase-Topping M, Rainey SM, McFarlane M, Schnettler E, et al	The Importance of Socio-Economic Versus Environmental Risk Factors for Reported Dengue Cases in Java, Indonesia	2016	South-East Asia	Indonesia	Banyumas Regency of Central Java	Dengue	Aggregated case count	City/district	Sub-national	Aggregated	2000-01-01~2013-12-31	Statistical mixed effect	GLMM	No	DIC
Adin A, Mart?nez-Bello DA, L?pez-Qu?lez A, Ugarte MD	Two-level resolution of relative risk of dengue disease in a hyperendemic city of Colombia	2018	Americas	Colombia	Bucaramanga	Dengue	Aggregated case count	City/district	Sub-national	Monthly	2009-01-01~2015-12-31	Statistical mixed effect	GLMM	No	DIC, WAIC
Akter R, Hu W, Gatton M, Bambrick H, Cheng J, Tong S	Climate variability, socio-ecological factors and dengue transmission in tropical Queensland, Australia: A Bayesian spatial analysis	2021	Western Pacific	Australia	tropical climate zone in Queensland state	Dengue	Aggregated case count	City/district	Sub-national	Aggregated	2010-01-01~2015-12-31	Statistical mixed effect	GLMM	No	DIC
da Concei??o Ara�jo D, Dos Santos AD, Lima SVMA, Vaez AC, Cunha JO, de Ara�jo KCGM	Determining the association between dengue and social inequality factors in north-eastern Brazil: A spatial modelling	2020	Americas	Brazil	Sergipe state	Dengue	Aggregated case count	City/district	Sub-national	Aggregated	2000-01-01~2018-12-31	Statistical mixed effect	GLMM	No	Not specified
Jaya IGNM, Folmer H	Identifying Spatiotemporal Clusters by Means of Agglomerative Hierarchical Clustering and Bayesian Regression Analysis with Spatiotemporally Varying Coefficients: Methodology and Application to Dengue Disease in Bandung, Indonesia	2021	South-East Asia	Indonesia	Bandung city	Dengue	Aggregated case count	City/district	Sub-national	Monthly	2012-01-01~2016-12-31	Statistical mixed effect	GLMM	Yes	DIC, WAIC, Others (Others), R-squared
Tsheten T, Clements ACA, Gray DJ, Wangchuk S, Wangdi K	Spatial and temporal patterns of dengue incidence in Bhutan: a Bayesian analysis	2020	South-East Asia	Bhutan		Dengue	Aggregated case count	City/district	National	Aggregated	2016-01-01~2019-06-30	Statistical mixed effect	GLMM	No	AIC, BIC, DIC
Carabali M, Harper S, Lima Neto AS, Dos Santos de Sousa G, Caprara A, Restrepo BN, et al	Spatiotemporal distribution and socioeconomic disparities of dengue, chikungunya and Zika in two Latin American cities from 2007 to 2017	2021	Americas	Brazil, Colombia	Fortaleza and Medellin	Dengue, Zika, CHIKV	Aggregated case count	City/district	Sub-national	Aggregated	2007-01-01~2017-12-31	Statistical mixed effect	GLMM	No	Not specified
Chiaravalloti-Neto F, da Silva RA, Zini N, da Silva GCD, da Silva NS, Parra MCP, et al	Seroprevalence for dengue virus in a hyperendemic area and associated socioeconomic and demographic factors using a cross-sectional design and a geostatistical approach, state of Sao Paulo, Brazil	2019	Americas	Brazil	Vila Tohihno neighborhood in the municipality of Sao Jose do Rio Preto, Sao Paulo	Dengue	Survey	Interpolated	Sub-national	Aggregated	2005-08-01~2006-09-30	Statistical mixed effect	GLMM	No	DIC
Delmelle E, Hagenlocher M, Kienberger S, Casas I	A spatial model of socioeconomic and environmental determinants of dengue fever in Cali, Colombia	2016	Americas	Colombia	Cali	Dengue	Aggregated case count	City/district	Sub-national	Aggregated	2015-01-01~2015-12-31	Statistical fixed effect	GWR	No	AIC, R-squared
Chien LC, Yu HL	Impact of meteorological factors on the spatiotemporal patterns of dengue fever incidence	2014	Western Pacific	Taiwan	Southern	Dengue	Aggregated case count	City/district	Sub-national	Aggregated	1998-01-01~2011-12-31	Statistical mixed effect	DLNM	No	QAIC
Chien L, Lin R, Liao Y, Sy F, Perez A	Surveillance on the endemic of Zika virus infection by meteorological factors in Colombia: a population-based spatial and temporal study	2018	Americas	Colombia		Zika	Aggregated case count	Province	National	Aggregated	2015-01-01~2016-12-31	Statistical mixed effect	DLNM	No	QAIC
Bomfim R, Pei S, Shaman J, Yamana T, Makse HA, Andrade JS, et al	Predicting dengue outbreaks at neighbourhood level using human mobility in urban areas	2020	Americas	Brazil	Fortaleza city	Dengue	Aggregated case count	City/district	Sub-national	Weekly	2007-01-01~2015-12-31	Machine learning and Mechanistic	Neural network and metapopulation	Yes	Root mean square error (RMSE)
Atique S, Chan TC, Chen CC, Hsu CY, Iqtidar S, Louis VR, et al	Investigating spatio-temporal distribution and diffusion patterns of the dengue outbreak in Swat, Pakistan	2018	Eastern Mediterranean	Pakistan	Swat	Dengue	Aggregated case count	City/district	Sub-national	Aggregated	2013-01-01~2013-12-31	Statistical fixed effect	GWR	No	AIC, R-squared
Zhang Q, Sun KY, Chinazzi M, Piontti APY, Dean NE, Rojas DP, et al	Spread of Zika virus in the Americas	2017	Americas	Americas		Zika	Aggregated case count	Point/pixel	Continental	Aggregated	2014-01-01~2017-02-28	Mechanistic	Metapopulation	Yes	Correlation coefficient
Hsueh YH, Lee J, Beltz L	Spatio-temporal patterns of dengue fever cases in Kaoshiung City, Taiwan, 2003-2008	2012	Western Pacific	Taiwan	Kaoshiung City	Dengue	Aggregated case count	City/district	Sub-national	Yearly	2003-01-01~2008-12-31	Statistical fixed effect	GWR	No	R-squared
Ren H, Wu W, Li T, Yang Z	Urban villages as transfer stations for dengue fever epidemic: A case study in the Guangzhou, China	2019	Western Pacific	China	4 districts of Guangzhou	Dengue	Aggregated case count	Point/pixel	Sub-national	Aggregated	2017-01-01~2017-12-31; 2012-01-01~2014-12-31	Statistical fixed effect	GWR	No	AIC, Others (Error based), R-squared
Lin C-H, Wen T-H	Using geographically weighted regression (GWR) to explore spatial varying relationships of immature mosquitoes and human densities with the incidence of dengue	2011	Western Pacific	Taiwan	Kaohsiung and Fengshan	Dengue	Aggregated case count	City/district	Sub-national	Aggregated	2012-01-01~2012-12-31	Statistical fixed effect	GWR	No	AIC, R-squared
Ren H, Zheng L, Li Q, Yuan W, Lu L	Exploring determinants of spatial variations in the dengue fever epidemic using geographically weighted regression model: A case study in the joint Guangzhou-Foshan area, China, 2014	2017	Western Pacific	China	Guangzhou city	Dengue	Aggregated case count	Point/pixel	Sub-national	Aggregated	2014-01-01~2014-12-31	Statistical fixed effect	GWR	No	AIC, R-squared
Anjos RS dos, N?brega RS, Ferreira H dos S, Lacerda AP de, Sousa-Neves N de	Exploring local and global regression models to estimate the spatial variability of Zika and Chikungunya cases in Recife, Brazil	2020	Americas	Brazil	Recife	Zika, CHIKV	Aggregated case count	City/district	Sub-national	Aggregated	2015-01-01~2017-12-31	Statistical fixed effect	GWR	No	AIC, R-squared
Mutucumarana CP, Bodinayake CK, Nagahawatte A, Devasiri V, Kurukulasooriya R, Anuradha T, et al	Geospatial analysis of dengue emergence in rural areas in the Southern Province of Sri Lanka	2020	South-East Asia	Sri Lanka	Southern Province	Dengue	Survey	Interpolated	Sub-national	Aggregated	2012-06-01~2013-05-31	Statistical fixed effect	GAM	No	Not specified
Braga C, Luna CF, Martelli CM, de Souza WV, Cordeiro MT, Alexander N, et al	Seroprevalence and risk factors for dengue infection in socio-economically distinct areas of Recife, Brazil	2010	Americas	Brazil	Recife city	Dengue	Survey	Interpolated	Sub-national	Aggregated	2005-01-01~2006-12-31	Statistical fixed effect	GAM	No	Not specified
Hon?rio NA, Nogueira RMR, Code?o CT, Carvalho MS, Cruz OG, Magalh?es M de AFM, et al	Spatial Evaluation and Modeling of Dengue Seroprevalence and Vector Density in Rio de Janeiro, Brazil	2009	Americas	Brazil	three neighborhoods of Rio de Janeiro city	Dengue	Survey	Interpolated	Sub-national	Aggregated	2007-07-01~2008-04-30	Statistical fixed effect	GAM	No	Not specified
Chien L-C, Sy F, P?rez A	Identifying high risk areas of Zika virus infection by meteorological factors in Colombia	2019	Americas	Colombia		Zika	Aggregated case count	Province	National	Weekly	2015-10-01~2017-12-31	Statistical fixed effect	GAM	No	DIC
Fl?rez-Lozano K, Navarro-Lechuga E, Llin�s-Solano H, Tuesca-Molina R, Sisa-Camargo A, Mercado-Reyes M, et al	Spatial distribution of the relative risk of Zika virus disease in Colombia during the 2015�2016 epidemic from a Bayesian approach	2020	Americas	Colombia		Zika	Aggregated case count	Province	National	Aggregated	2015-01-01~2016-12-31	Statistical mixed effect	GLMM	No	Not specified
Ferreira GS, Schmidt AM	Spatial modelling of the relative risk of dengue fever in Rio de Janeiro for the epidemic period between 2001 and 2002	2006	Americas	Brazil	Rio de Janeiro	Dengue	Aggregated case count	City/district	Sub-national	Aggregated	2001-12-01~2002-05-31	Statistical mixed effect	GLMM	No	DIC, Others (Others)
Jaya I, Folmer H	Bayesian spatiotemporal mapping of relative dengue disease risk in Bandung, Indonesia	2020	South-East Asia	Indonesia	Bandung city	Dengue	Aggregated case count	Interpolated	Sub-national	Monthly	2009-01-01~2016-12-31	Statistical mixed effect	GLMM	Yes	DIC, WAIC
Aswi A, Cramb S, Duncan E, Hu W, White G, Mengersen K	Climate variability and dengue fever in Makassar, Indonesia: Bayesian spatio-temporal modelling	2020	South-East Asia	Indonesia	Makassar city	Dengue	Aggregated case count	City/district	Sub-national	Monthly	2002-01-01~2017-12-31	Statistical mixed effect	GLMM	Yes	WAIC
Abd Naeeim NS, Rahman NA	Estimating relative risk for dengue disease in Peninsular Malaysia using INLA	2017	Western Pacific	Malaysia	Peninsular Malaysia	Dengue	Aggregated case count	City/district	Sub-national	Monthly	2015-01-01~2015-12-31	Statistical mixed effect	GLMM	No	DIC
Husnina Z, Clements ACA, Wangdi K	Forest cover and climate as potential drivers for dengue fever in Sumatra and Kalimantan 2006-2016: A spatiotemporal analysis	2019	South-East Asia	Indonesia	Sumatra and kalimantan islands	Dengue	Aggregated case count	City/district	Sub-national	Monthly	2006-01-01~2016-12-31	Statistical mixed effect	GLMM	No	AIC, BIC
Restrepo AC, Baker P, Clements ACA	National spatial and temporal patterns of notified dengue cases, Colombia 2007-2010	2014	Americas	Colombia		Dengue	Aggregated case count	City/district	National	Aggregated	2007-01-01~2010-12-31	Statistical mixed effect	GAMM	No	AIC, DIC
Castro et al.	Assessing real-time Zika risk in the United States	2017	Americas	USA	Texas state	Zika	Aggregated case count	City/district	Sub-national	Monthly	2002-01-01~2012-12-31	Machine learning and Mechanistic	MAXENT and Others	Yes	Log likelihood, R-squared
Ghosh et al.	The spatial clustering of dengue disease and risk susceptibility mapping: an approach towards sustainable health management in Kharagpur city, India	2019	South-East Asia	India	Kharagpur city	Dengue	Geolocation of disease occurrence	Interpolated	Sub-national	Aggregated	2017-01-01~2017-12-31	Machine learning	Others - machine learning	Yes	NA
Jaya and Ruchjana	Bayesian Spatial Modeling and Mapping of Dengue Fever: A Case Study of Dengue Feverin the City of Bandung, Indonesia	2021	South-East Asia	Indonesia	Bandung	Dengue	Aggregated case count	City/district	Sub-national	Aggregated	2012-01-01~2012-12-31	Statistical mixed effect	GLMM	No	DIC
Lekdee and Ingsrisawang	GENERALIZED LINEAR MIXED MODELS WITH SPATIAL RANDOM EFFECTS FOR SPATIO-TEMPORAL DATA: AN APPLICATION TO DENGUE FEVER MAPPING	2013	South-East Asia	Thailand	Northern Thailand	Dengue	Aggregated case count	Province	Sub-national	Seasonally	2011-01-01~2011-12-31	Statistical mixed effect	GLMM	No	Not specified
Doni and Sasipraba	LSTM-RNN Based Approach for Prediction of Dengue Cases in India	2020	South-East Asia	India		Dengue	Aggregated case count	Province	National	Yearly	2015-01-01~2019-12-31	Machine learning	Others - machine learning	Yes	Root mean square error (RMSE)
Butterworth et al.	An analysis of the potential impact of climate change on dengue transmission in the Southeastern United States	2017	Americas	USA	southeastern	Dengue	Aggregated case count	City/district	Sub-national	Seasonally	2010-01-01~2013-12-31	Mechanistic	Compartmental	No	Not specified
Bouzid et al.	Climate change and the emergence of vector-borne diseases in Europe: Case study of dengue fever	2014	Europe	Europe		Dengue	Aggregated case count	Point/pixel	Continental	Monthly	1985-01-01~2007-12-31	Statistical fixed effect	GAM	No	Not specified
Mukhsar et al.	Extended convolution model to bayesian spatio-temporal for diagnosing the DHF endemic locations	2016	South-East Asia	Indonesia	Kendari city, Southern Sulawesi	Dengue	Aggregated case count	City/district	Sub-national	Monthly	2007-01-01~2013-12-31	Statistical mixed effect	GLMM	No	Others (Others)
Fernandes et al.	Modelling zero-inflated spatio-temporal processes	2009	Americas	Brazil	Rio de Janeiro	Dengue	Aggregated case count	City/district	Sub-national	Weekly	2001-01-01~2002-12-31	Statistical mixed effect	GLMM	No	Not specified
Astrom et al.	Potential distribution of dengue fever under scenarios of climate change and economic development	2012	Global	Global		Dengue	Geolocation of disease occurrence	Point/pixel	Global	Aggregated	1975-01-01~2009-12-31	Statistical fixed effect	GAM	Yes	AIC, Others (Error based), Sensitivity and specificity
Sani et al.	Relative risk analysis of dengue cases using convolution extended into spatio-temporal model	2015	South-East Asia	Indonesia	Kendari city	Dengue	Aggregated case count	City/district	Sub-national	Monthly	2007-01-01~2010-12-31	Statistical mixed effect	GLMM	No	Others (Error based)
Puengpreeda et al.	Weekly Forecasting Model for Dengue Hemorrhagic Fever Outbreak in Thailand	2020	South-East Asia	Thailand		Dengue	Aggregated case count	Province	Sub-national	Weekly	2007-01-01~2018-11-30	Machine learning	Other decision tree	Yes	Mean absolute error (MAE), Mean squared error (MSE), R-squared
Colon-Gonzalez, F. J.Sewe, M. O.Tompkins, A. M.Sjodin, H.Casallas, A.Rocklov, J.Caminade, C.Lowe, R.	Projecting the risk of mosquito-borne diseases in a warmer and more populated world: a multi-model multi-scenario intercomparison modelling study	2021	Global	Global	-	Dengue	Aggregated case count	Point/pixel	Global	Monthly	2000-01-01~2017-12-31	Statistical mixed effect	GAMM	No	Not specified
Kikuti et al.	Spatial Distribution of Dengue in a Brazilian Urban Slum Setting: Role of Socioeconomic Gradient in Disease Risk	2015	Americas	Brazil	Pau da Lima slum community, Salvador	Dengue	Survey	City/district	Sub-national	Aggregated	2009-01-01~2010-12-31	Statistical mixed effect	GLMM	No	DIC
Desjardins et al.	Space-Time conditional autoregressive modeling to estimate neighborhood-level risks for dengue fever in Cali, Colombia	2020	Americas	Colombia	Cali city	Dengue	Aggregated case count	City/district	Sub-national	Weekly	2015-01-01~2016-12-31	Statistical mixed effect	GLMM	No	DIC
Li et al.	Ecological niche modeling identifies fine-scale areas at high risk of dengue fever in the pearl river delta, China	2017	Western Pacific	China	Guangdon Province (Pearl River Delta)	Dengue	Aggregated case count	Point/pixel	Sub-national	Aggregated	2003-01-01~2013-12-31	Machine learning	MAXENT	Yes	AUC
Yin et al.	Added-value of mosquito vector breeding sites from street view images in the risk mapping of dengue incidence in Thailand.	2021	South-East Asia	Thailand	three provinces: Nakhon-Si-Thammarat, Krabi, and Bangkok	Dengue	Aggregated case count	City/district	Sub-national	Monthly	2015-01-01~2018-12-31	Statistical mixed effect	GLMM	Yes	AIC, R-squared
